# Supplementary material for: The Patterns of Drivers' Traffic Behavior: Evidence From Three Countries
Source: Front Psychol. 2022 Apr 7;13:869029. doi: 10.3389/fpsyg.2022.869029 (PMC9021888; doi:10.3389/fpsyg.2022.869029)
Supplement: Supplementary file 1 [file Table_1.XLSX]

## Sheet: Descriptive statistics (scales)
	Table	Descriptive statistics of the scales: Means, Standard Deviations, Variances, Skewness, Kurtosis
	Scales	Estonian sample (N=4061)				Russian sample (N=453)				Kazakh sample (N=79)
		Mean ± S.D.	Variance	Skewness	Kurtosis	Mean ± S.D.	Variance	Skewness	Kurtosis	Mean ± S.D.	Variance	Skewness	Kurtosis
	Attitude to drunk driving	3.09 ± 1.65	2.68	2.98	15.2	3.38 ± 1.96	3.84	0.29	0.76	2.88 ± 0.96	0.92	1.58	5.59
	Threats and risks of driving (non-alcohol offences)	8.73 ± 2.73	7.38	-0.95	2.07	9.29 ± 4.01	16.11	-1.28	1.00	8.35 ± 2.14	4.50	-1.18	4.90
	Risks as a driver	1.26 ± 1.97	3.84	3.53	18.97	1.59 ± 1.77	3.12	2.12	8.24	1.17 ± 1.1	1.22	0.77	0.59
	Risks as a passenger	2.46 ± 2.21	4.84	1.95	7.54	2.44 ± 2.38	5.68	0.96	0.77	2.25 ± 1.59	2.56	0.41	-0.04
	Classical offences in the road traffic	0.62 ± 1.18	1.04	2.69	9.74	1.44 ± 1.57	2.47	0.8	-0.48	1.93 ± 1.39	1.93	1.74	3.72
	Misconduct outside road traffic	3.26 ± 2.91	1.49	3.51	20.17	3.90 ± 1.38	2.28	0.32	-0.16	1.92 ± 0.99	0.98	2.27	8.61
	AUDIT	5.71 ± 6.12	37.42	1.82	4.61	5.44 ± 5.19	27.04	1.53	3.46	5.47 ± 3.20	10.25	2.31	7.04
